# Supplementary material for: Maternal Diet Determines Milk Microbiome Composition and Offspring Gut Colonization in Wistar Rats
Source: Nutrients. 2023 Oct 10;15(20):4322. doi: 10.3390/nu15204322 (PMC10609248; doi:10.3390/nu15204322)
Supplement: Supplementary file 1 [file nutrients-15-04322-s001.zip]

Archive with 2 entries (2 files):
- Supplemetary Table S1.docx
- Supplemetary Table S2.docx
